# Supplementary material for: Cluster Randomized Trial: Sun Protection Intervention ‘Clever in Sun and Shade for Preschools’—Effectiveness and Dissemination
Source: Children (Basel). 2021 Jul 28;8(8):651. doi: 10.3390/children8080651 (PMC8391804; doi:10.3390/children8080651)
Supplement: Supplementary file 1 [file children-08-00651-s001.zip]

Archive with 1 entries (1 files):
- children-1280907-supplementary.pdf
